# Supplementary material for: The Effects of CYP2C19 Genotype on Proxies of SSRI Antidepressant Response in the UK Biobank
Source: Pharmaceuticals (Basel). 2023 Sep 11;16(9):1277. doi: 10.3390/ph16091277 (PMC10535191; doi:10.3390/ph16091277)
Supplement: Supplementary file 1 [file pharmaceuticals-16-01277-s001.zip]

Archive with 1 entries (1 files):
- pharmaceuticals-2543551-supplementary.pdf
